# Supplementary material for: Characterization and Functional Analysis of a New Calcium/Calmodulin-Dependent Protein Kinase (CaMK1) in the Citrus Pathogenic Fungus Penicillium italicum
Source: J Fungi (Basel). 2022 Jun 25;8(7):667. doi: 10.3390/jof8070667 (PMC9323541; doi:10.3390/jof8070667)
Supplement: Supplementary file 1 [file jof-08-00667-s001.zip]

Archive with 1 entries (1 files):
- jof-1784980-supplementary.pdf
